# Supplementary material for: Disentangling geographical, biotic, and abiotic drivers of plant diversity in neotropical Ruellia (Acanthaceae)
Source: PLoS One. 2017 May 4;12(5):e0176021. doi: 10.1371/journal.pone.0176021 (PMC5417425; doi:10.1371/journal.pone.0176021)
Supplement: S1 Dataset — Characters scored for each taxon are: bird (1) /non-bird (0) pollinated, bee (1) /non-bee (0) pollinated, wet forest (1) /dry forest (0) inhabiting, and New World (1) /Old World (0) speices. (CSV) [file pone.0176021.s001.csv]

	taxon	bird	bee	habitat	OWNW			Definitions:
1	Acanthopale_confertiflora2	0	1	1	0				0	1
2	Benoicanthus_tachidenus3	0	0	0	0			bird	non-hummingbird pollinated	hummingbird pollinated
3	Pseudoruellia_perrieri2	0	0	0	0			bee	non-bee pollinated	bee pollinated
4	Ruellia_abbreviata	0	1	0	1			habitat	dry forest inhabiting	wet forest inhabiting
5	Ruellia_acutangula2	1	0	0	1			OWNW	Old World	New World
6	Ruellia_adenocalyx	1	0	0	1
7	Ruellia_affinis2	1	0	1	1
8	Ruellia_alboviolacea	0	1	1	1
9	Ruellia_amoena2	1	0	0	1
10	Ruellia_amplexicaulis	1	0	0	1
11	Ruellia_anaticollis	0	1	0	0
12	Ruellia_angustiflora	1	0	1	1
13	Ruellia_ansericollis	0	1	0	0
14	Ruellia_antiquorum	0	1	0	1
15	Ruellia_asperula	1	0	0	1
16	Ruellia_beyrichiana	0	1	1	1
17	Ruellia_biolleyi2	0	1	1	1
18	Ruellia_blechioides2	0	1	1	1
19	Ruellia_blechum6	0	1	0	1
20	Ruellia_boranica	0	1	0	0
21	Ruellia_bourgaei2	0	0	0	1
22	Ruellia_brandbergensis	0	1	0	0
23	Ruellia_brandegei	0	1	0	1
24	Ruellia_breedlovei	0	1	0	1
25	Ruellia_brevicaulis	0	1	0	1
26	Ruellia_brevifolia4	1	0	1	1
27	Ruellia_bulbifera	0	1	0	1
28	Ruellia_capitata	1	0	0	1
29	Ruellia_caroliniensis	0	1	0	1
30	Ruellia_cearensis3	1	0	0	1
31	Ruellia_cedilloi	1	0	0	1
32	Ruellia_cernua	0	1	0	0
33	Ruellia_chariessa	0	1	1	1
34	Ruellia_chartacea	1	0	1	1
35	Ruellia_chrysantha4	0	0	1	1
36	Ruellia_ciliatiflora3	0	1	0	1
37	Ruellia_ciliosa2	0	1	0	1
38	Ruellia_conzattii2	1	0	0	1
39	Ruellia_cordata5	0	1	0	0
40	Ruellia_costaricensis	0	1	1	1
41	Ruellia_costata2	0	1	0	1
42	Ruellia_curviflora	1	0	1	1
43	Ruellia_davisorum	0	1	0	1
44	Ruellia_densa	1	0	0	1
45	Ruellia_detonsa	0	1	0	0
46	Ruellia_devosiana3	0	1	NA	1
47	Ruellia_discifolia	0	0	0	0
48	Ruellia_diversifolia4	0	0	0	0
49	Ruellia_donnellsmithiii	0	1	0	1
50	Ruellia_drummondiana	0	1	0	1
51	Ruellia_edwardsae	0	1	0	1
52	Ruellia_elegans2	1	0	1	1
53	Ruellia_eriocalyx	0	1	0	1
54	Ruellia_erythropus	0	1	0	1
55	Ruellia_eumorphantha	1	0	0	1
56	Ruellia_eurycodon2	0	0	0	1
57	Ruellia_exilis2	0	1	1	1
58	Ruellia_exserta	0	0	1	1
59	Ruellia_filicalyx	0	1	0	1
60	Ruellia_floribunda	1	0	0	1
61	Ruellia_foetida	0	1	0	1
62	Ruellia_fruticosa4	1	0	0	1
63	Ruellia_fulgens	1	0	1	1
64	Ruellia_fulgida	1	0	1	1
65	Ruellia_galeottii2	0	1	0	1
66	Ruellia_geminiflora3	0	1	0	1
67	Ruellia_glischrocalyx5	0	1	1	1
68	Ruellia_gracilis	1	0	1	1
69	Ruellia_grantii	0	1	1	1
70	Ruellia_guerrerensis2	1	0	0	1
71	Ruellia_haenkeana	1	0	1	1
72	Ruellia_hapalotricha2	0	1	0	1
73	Ruellia_harveyana3	0	1	1	1
74	Ruellia_hirsutoglandulosa	0	1	0	1
75	Ruellia_hookeriana3	0	1	0	1
76	Ruellia_humboldtiana	1	0	1	1
77	Ruellia_humilis	0	1	0	1
78	Ruellia_hygrophila3	0	1	0	1
79	Ruellia_incomta	0	1	0	1
80	Ruellia_inflata	1	0	1	1
81	Ruellia_insignis	0	1	0	0
82	Ruellia_intermedia2	0	1	0	1
83	Ruellia_inundata3	1	0	0	1
84	Ruellia_jaliscana2	1	0	0	1
85	Ruellia_japurensis	0	1	1	1
86	Ruellia_jimulensis	0	1	0	1
87	Ruellia_jussieuoides3	0	1	1	1
88	Ruellia_kerrii	0	1	0	0
89	Ruellia_lactea2	0	1	0	1
90	Ruellia_laslobasensis3	0	0	0	1
91	Ruellia_latibracteata5	0	1	0	1
92	Ruellia_latisepala	0	1	0	0
93	Ruellia_leucantha	0	1	0	1
94	Ruellia_linearibracteolata	0	1	0	0
95	Ruellia_longepetiolata	0	1	0	1
96	Ruellia_longifilamentosa	0	0	1	1
97	Ruellia_longipedunculata2	1	1	0	1
98	Ruellia_macrophylla2_var_lutea	1	0	1	1
99	Ruellia_macrosolen2	0	0	0	1
100	Ruellia_magniflora	0	1	0	1
101	Ruellia_malaca	0	0	1	1
102	Ruellia_malacophylla2	0	1	0	0
103	Ruellia_matagalpe	0	1	1	1
104	Ruellia_matudae2	1	0	1	1
105	Ruellia_maya	0	1	1	1
106	Ruellia_mcvaughii	1	0	0	1
107	Ruellia_megachlamys3	0	0	0	0
108	Ruellia_menthoides	0	1	0	1
109	Ruellia_metallica2	0	1	1	1
110	Ruellia_metzae	0	0	0	1
111	Ruellia_microsiphon	0	1	1	1
112	Ruellia_morongii	0	1	0	1
113	Ruellia_multifolia	0	1	0	1
114	Ruellia_nitida	0	1	1	1
115	Ruellia_nobilis2	0	0	0	1
116	Ruellia_noctiflora2	0	0	0	1
117	Ruellia_nocturna	0	0	0	0
118	Ruellia_novogaliciana	1	0	0	1
119	Ruellia_nudiflora2	0	1	0	1
120	Ruellia_nummularia	0	1	0	0
121	Ruellia_oaxacana	0	1	1	1
122	Ruellia_occidentalis2	0	1	0	1
123	Ruellia_ovalifolia	0	1	0	1
124	Ruellia_panamense5	0	1	1	1
125	Ruellia_paniculata2	0	1	0	1
126	Ruellia_parrayi	0	1	0	1
127	Ruellia_patula2	0	1	0	0
128	Ruellia_pearcei	1	0	1	1
129	Ruellia_pedunculosa2	0	1	1	1
130	Ruellia_pereducta3	1	0	0	1
131	Ruellia_petiolaris2	0	0	0	1
132	Ruellia_primulacea4	0	1	0	0
133	Ruellia_pringlei3	0	1	0	1
134	Ruellia_prostrata	0	1	0	0
135	Ruellia_proxima2	0	1	1	0
136	Ruellia_puri4	0	1	1	1
137	Ruellia_purshiana	0	1	0	1
138	Ruellia_pygmaea	0	1	1	1
139	Ruellia_rubra2	0	1	1	1
140	Ruellia_ruiziana	1	0	0	1
141	Ruellia_runyoni	0	1	0	1
142	Ruellia_rusbyi	1	0	1	1
143	Ruellia_saccata	1	0	1	1
144	Ruellia_salviaefolius	1	0	0	1
145	Ruellia_sanguinea3	1	0	1	1
146	Ruellia_sarukhaniana4	1	0	0	1
147	Ruellia_saulensis	0	1	1	1
148	Ruellia_simplex3	0	1	0	1
149	Ruellia_siraensis	0	1	1	1
150	Ruellia_sororia2	1	0	0	1
151	Ruellia_sp17	0	1	NA	1
152	Ruellia_sp21_TDF11053	0	1	0	0
153	Ruellia_sp22_TDF10632	0	1	0	0
154	Ruellia_sp24_TDF10625	0	1	0	0
155	Ruellia_speciosa4	1	0	0	1
156	Ruellia_spissa	0	1	0	1
157	Ruellia_standleyi2	0	1	1	1
158	Ruellia_stemonacanthoides2	0	1	1	1
159	Ruellia_steyermarkii2	0	0	1	1
160	Ruellia_strepens	0	1	0	1
161	Ruellia_subsessilis	1	0	0	1
162	Ruellia_tarapotana	0	1	1	1
163	Ruellia_terminale2	0	1	1	1
164	Ruellia_tetragona	0	1	1	1
165	Ruellia_thyrsostachya2	0	1	1	1
166	Ruellia_togoensis	0	1	1	0
167	Ruellia_tomentosa	1	0	0	1
168	Ruellia_tuberosa3	0	1	0	1
169	Ruellia_tubiflora3	0	1	1	1
170	Ruellia_tuxtlensis	0	1	1	1
171	Ruellia_verbasciformis	0	0	0	1
172	Ruellia_villosa2	1	0	0	1
173	Ruellia_yurimaguensis2	0	1	1	1
